# Supplementary material for: Identification and profiling of miRNAs during herbivory reveals jasmonate-dependent and -independent patterns of accumulation in Nicotiana attenuata
Source: BMC Plant Biol. 2012 Nov 7;12:209. doi: 10.1186/1471-2229-12-209 (PMC3502350; doi:10.1186/1471-2229-12-209)
Supplement: Additional file 6 — List of putative miRNA targets containing miRNA binding site. [file 1471-2229-12-209-S6.xls]

## Sheet: Additional file 9
Additional file 6. List of putative miRNA targets containing miRNA binding site.
Nat-Nat-miRNA and tasiRNA	Putative targets. ID number in 454-cDNA library	BLAST result	Protein
Nat-miR156	Na_454_14995	XP_002271312	Squamosa promoter-binding-like protein 12-like
Nat-miR156	Na_454_32681	n/a
Nat-miR156	Na_454_40776	n/a
Nat-miR156	Na_454_11145	XP_002273534	Squamosa promoter-binding-like protein 6
Nat-miR156	Na_454_16374	XP_002270226	Squamosa promoter-binding-like protein 5
Nat-miR156	Na_454_11778 (SBPb)	XP_002275728	Squamosa promoter-binding-like protein 3
Nat-miR156	Na_454_12952	XP_002444771	Squamosa promoter-binding-like protein 17
Nat-miR156	Na_454_29611	XP_002265203	Squamosa promoter-binding-like protein 6-like
Nat-miR156/157	Na_454_16237 (SBPc)	XP_002271312	Squamosa promoter-binding-like protein 12-like
Nat-miR156/157	Na_454_17671 (SBPa)	ACL51015	Squamosa promoter-binding protein
Nat-miR157	Na_454_25255	n/a
Nat-miR157	Na_454_14252	XP_002280052	Squamosa promoter-binding protein 1
Nat-miR159	Na_454_05653	n/a
Nat-miR159	Na_454_23594	CAN68216	Hypothetical protein
Nat-miR159	Na_454_29216	n/a
Nat-miR159/319	Na_454_32439	XP_002298147	GAMYB-like2
Nat-miR159/319	Na_454_11279 (MYB)	XP_002313492	GAMYB
Nat-miR160	Na_454_42902	NP_001234237	Auxin response factor 17
Nat-miR160	Na_454_09731	XP_002273590	Auxin response factor 18
Nat-miR160	Na_454_08900	XP_002519531	Auxin response factor 18
Nat-miR162	Na_454_22807	XP_002303937.1	Hypothetical protein
Nat-miR164	Na_454_07162	AAT40107	UDP-glucuronic acid decarboxylase 1
Nat-miR164	Na_454_24855	n/a
Nat-miR164	Na_454_29588 (NAC)	AAQ75123	NAC transcription factor
Nat-miR164	Na_454_38519	AFB82644	NAC transcription factor
Nat-miR164	Na_454_10250	NP_001048872	NAC domain-containing protein 61
Nat-miR164	Na_454_06449	XP_002528436	UDP-glucuronic acid decarboxylase 1
Nat-miR164	Na_454_01423	XP_002528437	UDP-glucuronic acid decarboxylase 1
Nat-miR166	Na_454_10320 (HD-ZIP III)	XP_002338824	Class III HD-Zip protein HDZ32A
Nat-miR166	Na_454_01017	NP_001042315.	Homeobox-leucine zipper protein HOX29
Nat-miR167	Na_454_05475	XP_002300855	Auxin response factor 8-1
Nat-miR167	Na_454_39350	XP_002307573	Auxin response factor 8
Nat-miR167	Na_454_00863 (ARF6)	XP_002279808	Auxin response factor 6
Nat-miR167	Na_454_01157	XP_002279808	Auxin response factor 6
Nat-miR167	Na_454_08712 (ARF8)	XP_002266678	Auxin response factor 8
Nat-miR168	Na_454_08455	AAC31213	Ethylene receptor homolog
Nat-miR169	Na_454_25841	XP_002521352	Nuclear transcription factor Y subunit A-3, putative
Nat-miR169	Na_454_14069	CAM32010	Nuclear transcription factor Y subunit A-5, putative
Nat-miR171	Na_454_03756 (GRASa)	XP_002266783	Scarecrow-like protein 6
Nat-miR171	Na_454_17764 (GRASb)	XP_002329873	GRAS family transcription factor
Nat-miR172	Na_454_27816	ACY30435	Apetala 2-like protein
Nat-miR172	Na_454_29286	ACY30435	Apetala 2-like protein
Nat-miR172	Na_454_30374	NP_001233891	Apetala 2-like protein
Nat-miR172	Na_454_40525	ACY30435	Apetala 2-like protein
Nat-miR172	Na_454_27216 (AP-like a)	NP_001233886	AP2 transcription factor SlAP2c
Nat-miR172	Na_454_25470	XP_002322849	Floral homeotic protein APETALA 2
Nat-miR172	Na_454_06076 (AP-like b)	XP_002283045	Floral homeotic protein APETALA 2
Nat-miR390	Na_454_29794 (TAS3a)	FJ804743	TAS3-like
Nat-miR390	Na_454_41575 (TAS3b)	FJ804744	TAS3-like
Nat-miR390	Na_454_07467 (TAS3c)	FJ804751	TAS3-like
Nat-miR393	Na_454_03710	XP_002274892	Auxin signaling F-BOX 2
Nat-miR393	Na_454_10365 (TIR1)	NP_001054666	Transport inhibitor response 1
Nat-miR394	Na_454_06761	XP_002514903	F-box only protein 6
Nat-miR396	Na_454_30538	AAT39964	Putative gag polyprotein
Nat-miR396	Na_454_39305	n/a
Nat-miR396	Na_454_24031	XP_002309001	Putative calcium-transporting ATPase 13
Nat-miR396	Na_454_09390	XP_002264528	Galacturonokinase
Nat-miR397	Na_454_00207	XP_002322961	Laccase 4
Nat-miR397	Na_454_00220	XP_002322961	Laccase 4
Nat-miR397	Na_454_04194	XP_002284473	Laccase 2
Nat-miR397	Na_454_00782	XP_002270890	Laccase 17
Nat-miR397	Na_454_10174	XP_002276415	Laccase 7
Nat-miR397	Na_454_02461	XP_002276415	Laccase 7
Nat-miR397	Na_454_05011	XP_002276415	Laccase 7
Nat-miR397	Na_454_01174	XP_002273875	Laccase 5
Nat-miR397	Na_454_16697	XP_002449706	Laccase 2
Nat-miR397	Na_454_18235	XP_002512915	Laccase 11
Nat-miR397	Na_454_03266	XP_002531562	Laccase 4
Nat-miR397	Na_454_33395	XP_002988572	Laccase-like multicopper oxidase 61
Nat-miR397	Na_454_40396	XP_002988572	Hypothetical protein
Nat-miR399	Na_454_00149	XP_002267490	Probable ubiquitin-conjugating enzyme E2 24
Nat-miR403	Na_454_25058	n/a
Nat-miR403	Na_454_06067	XP_002332150	Argonaute 8
Nat-miR408	Na_454_01388	XP_002280050	Probable copper-transporting ATPase SynA
Nat-miR408	Na_454_16396	XP_002272263	Uclacyanin-2
Nat-miR413	Na_454_19755	n/a
Nat-miR413	Na_454_26978	CAC95024	Mitochondrial and plastid RNA polymerase
Nat-miR413	Na_454_12677	n/a
Nat-miR413	Na_454_09634	XP_002265804	Tubby-like F-box protein 5-like
Nat-miR413	Na_454_21073	n/a
Nat-miR413	Na_454_01186	n/a
Nat-miR414	Na_454_05002	n/a
Nat-miR482	Na_454_24200	n/a
Nat-miR828	Na_454_29570	BAB02134	MYB family transcription factor-like
Nat-miR828	Na_454_16118 (TAS4)	TAS4
Nat-miR845a	Na_454_18106	n/a
Nat-miR845a	Na_454_01587	CAB75469	Copia-type reverse transcriptase-like protein
Nat-miR845b	Na_454_23859	n/a
Nat-miR1128	Na_454_25147	n/a
Nat-miR1128	Na_454_34675	n/a
Nat-miR1128	Na_454_38840	n/a
Nat-miR1133	Na_454_22258	n/a
Nat-miR1133	Na_454_42945	n/a
Nat-miR1133	Na_454_04982	XP_002305044	Peroxisomal (S)-2-hydroxy-acid oxidase
Nat-miR1446	Na_454_00571	XP_002282335	Hypothetical protein
Nat-miR1446	Na_454_06733	XP_002285129	PRA1 family protein H
Nat-miR1863	Na_454_31457	n/a
Nat-miR1863	Na_454_43165	n/a
Nat-miR1863	Na_454_02660	XP_002282174	Uncharacterized mitochondrial protein
Nat-miR1863	Na_454_09857	XP_002270225	Polypeptide with a gag-like domain
Nat-miR1919	Na_454_19883	XP_002511778	Arsenical pump-driving ATPase
Nat-miR5281	Na_454_20896	NP_190270	Serine protease inhibitor/potato inhibitor I domain-containing protein
Nat-miR5281	Na_454_27481	n/a
Nat-miR5281	Na_454_32219	n/a
Nat-miR5281	Na_454_37131	n/a
Nat-miR5281	Na_454_39764	n/a
Nat-miR5281	Na_454_23395	AAM63021	GDSL-motif lipase/hydrolase-like protein
Nat-miR5281	Na_454_03064	BAH78126	Hypothetical protein
tasiRNA3	Na_454_00409 (ARF2)	ABC69711	Auxin response factor 2
tasiRNA3	Na_454_02948 (ARF3)	NP_001234316	Auxin response factor 3
tasiRNA3	Na_454_00881 (ARF4)	NP_001233771	Auxin response factor 4
